# Supplementary material for: Facial mask acute effects on affective/psychological and exercise performance responses during exercise: A meta-analytical review
Source: Front Physiol. 2022 Nov 2;13:994454. doi: 10.3389/fphys.2022.994454 (PMC9667098; doi:10.3389/fphys.2022.994454)
Supplement: Supplementary file 7 [file Table1.XLSX]

## Sheet: RPE
Rate of perceived effort (RPE)
Observações	OUTCOME	Studies	Intervention					Control (no mask)					SEX (W)	AGE (INT/CON)	BMI (INT/CON)	MAX/SUBM	EXERCICIO	ATLETA?	∆% pré-post (INT/CON)
	ACESSING		PRE		POST			PRE		POST
	TOOL		Mean	SD	Mean	SD	N	Mean	SD	Mean	SD	N
cycle ergometer exercise to exhaustion	BORG-20	Ade et al. 2021 - SM					11					11	6	30±11	23.8	Sub	Bike	NÃO
cycle ergometer exercise to exhaustion	BORG-20	Ade et al. 2021 - CM					11					11	6	30±11	23.8	Sub	Bike	NÃO
cycle ergometer exercise to exhaustion	BORG-20	Ade et al. 2021 - N95					11					11	6	30±11	23.8	Sub	Bike	NÃO
Treadmill walking for 5-min: a) slow walk	BORG-10	Bar-On et al. 2021 - SM	-	-	1.8	0.94	10	-	-	1.3	0.59	10	5	28±5	24.5 (20–33.6)	Sub	Caminhada	NÃO	-
Treadmill walking for 5-min: b) brisk walk	BORG-10	Bar-On et al. 2021 - SM	-	-	4.3	1.6	10	-	-	3.1	1.43	10	5	28±5	24.5 (20–33.6)	Sub	Caminhada	NÃO	-
5x Sprint (30m)	BORG-CR100	Dantas et al. 2021 - CM			49.333	22.927	10			33.697	9.146	10	10	23±4	22.4	Sub/sprint	Corrida	SIM	-
Maximal treadmill cardiopulmonary exercise test (Bruce protocol)	BORG-20	Driver et al. 2021 - CM	-	-	16.9	3	31	-	-	16.8	3	31	14	23±3	25.1	Inc	Caminhada	NÃO	-
cycle ergometer submaximal exercise	BORG-10	Egger et al. 2021 - SM					16					16	5	27±7	22.5	Inc	Bike	SIM
cycle ergometer submaximal exercise	BORG-10	Egger et al. 2021 - FFP2					16					16	5	27±7	22.5	Inc	Bike	SIM
cycle ergometer submaximal exercise	BORG-10	Epstein et al. 2021 - SM	0	0	10	0	10	0	0	10	0	10	5	28±5	28.7	Inc	Bike	NÃO
cycle ergometer submaximal exercise	BORG-10	Epstein et al. 2021 - N95	0	0	10	0	10	0	0	10	0	10	5	28±5	28.7	Inc	Bike	NÃO
Maximal treadmill exercise test	0-10 scale	Kampert et al. 2021 - N95	-	-	9.5	0.8	20	-	-	9.6	0.9	20	9	37±11	25	Inc	Caminhada	NÃO
Maximal treadmill exercise test	0-10 scale	Kampert et al. 2021 - CM	-	-	9.3	1	20	-	-	9.6	0.9	20	9	37±11	25	Inc	Caminhada	NÃO
Treadmill walking for 1-h (low-moderate workload - 5.6 mph)	BORG-20	Kim et al. 2016 - N95 (a)	6.2	0.4	9.9	2.1	12	6	0	9.3	2	12	0	24±2	24.9	Sub	Caminhada	NÃO	(60%/55%)
Treadmill walking for 1-h (low-moderate workload - 5.6 mph)	BORG-20	Kim et al. 2016 - N95 + EV (b)	6	0	10.5	1.7	12	6	0	9.3	2	12	0	24±2	24.9	Sub	Caminhada	NÃO	(75%/55%)
Submaximal constant-load cycle ergometer test for 30-min	0-10 scale	Lassing et al. 2020 - SM	-	-	6.9	1.1	14	-	-	6.6	1.1	14	0	26±4	24.7	Sub	Bike	NÃO
Cycle ergometer exercise to exhaustion	BORG-10	Otsuka et al. 2021 - SM	-	-	6.3	2.2	6	-	-	5	1.8	6	0	24±2	20.9	Inc	Bike	NÃO
Treadmill walking for 1-h (1.7 mph)	BORG-20	Roberge et al. 2010 - N95	-	-	0.83	1.3	10	-	-	0.5	0.85	10	7	25 (20-45)	26.4	Sub	Caminhada	NÃO
Treadmill walking for 1-h (2.5 mph)	BORG-20	Roberge et al. 2010 - N95	-	-	1.11	1.3	10	-	-	1.05	1.16	10	7	25 (20-45)	26.4	Sub	Caminhada	NÃO
Treadmill walking for 1-h (1.7 mph)	BORG-20	Roberge et al. 2010 - N95+EV	-	-	0.88	1.26	10	-	-	0.5	0.85	10	7	25 (20-45)	26.4	Sub	Caminhada	NÃO
Treadmill walking for 1-h (2.5 mph)	BORG-20	Roberge et al. 2010 - N95+EV	-	-	0.93	0.91	10	-	-	1.05	1.16	10	7	25 (20-45)	26.4	Sub	Caminhada	NÃO
Treadmill walking for 1-h (low-moderate workload - 5.6 mph)	BORG-20	Roberge et al. 2012 (Absence) - SM	8.3	1.7	11.2	1.7	20	8.2	2.3	10.6	1.8	20	7	23±3	25	Sub	Caminhada	NÃO
Treadmill walking for 1-h (low-moderate workload - 5.6 mph)	BORG-20	Roberge et al. 2012 (Thermal) - N95 (a) - 3M 9210	-	-	10.6	1.3	20	-	-	9.6	1.5	20	7	23±3	25	Sub	Caminhada	NÃO
Treadmill walking for 1-h (low-moderate workload - 5.6 mph)	BORG-20	Roberge et al. 2012 (Thermal) - N95 + EV (b) - 3M 9211	-	-	9.9	1.4	20	-	-	9.6	1.5	20	7	23±3	25	Sub	Caminhada	NÃO
Treadmill walking for 1-h (low-moderate workload - 5.6 mph)	BORG-20	Roberge et al. 2012 (Thermal) - N95 (c) - Moldex 2200	-	-	10.4	1.4	20	-	-	9.6	1.5	20	7	23±3	25	Sub	Caminhada	NÃO
Treadmill walking for 1-h (low-moderate workload - 5.6 mph)	BORG-20	Roberge et al. 2012 (Thermal) - N95 + EV (d) - Moldex 2300	-	-	10.6	1.5	20	-	-	9.6	1.5	20	7	23±3	25	Sub	Caminhada	NÃO
Bench press exercise in Smith machine (CON - 50%1RM)	OMNI-RES 10 scale	Rosa et al. 2021 - N95	-	-	8.4	1.4	17	-	-	8.1	1.05	17	0	28±4	27.8	RMs	TF	NÃO
Bench press exercise in Smith machine (CON - 70%1RM)	OMNI-RES 10 scale	Rosa et al. 2021 - N95	-	-	8.41	1	17	-	-	8.2	1.1	17	0	28±4	27.8	RMs	TF	NÃO
Cycle ergometer exercise to exhaustion	BORG-10	Shaw et al. 2021 - SM	-	-	9.9	0.4	14	-	-	9.9	0.5	14	7	28±9	27.05	Inc	Bike	NÃO
Cycle ergometer exercise to exhaustion	BORG-10	Shaw et al. 2021 - CM	-	-	9.7	0.6	14	-	-	9.9	0.5	14	7	28±9	27.05	Inc	Bike	NÃO
Warm-up exercises for 15-min	BORG-10	Slimani et al. 2021 - CM	1.65	0.931	6	1.369	17	1.18	0.883	4.71	0.849	17	8	18	23.8	Sub	Warm-up drills	NÃO	(264%/299%)
Outdoor track field running at 50m	BORG-20	Tornero-Aguilera et al. 2021 - SM	7.85	2	13.4	2.9	72	7.57	1.24	13.7	3.75	72	27	28±6	24.7	Sub	Corrida	NÃO	(71%/81%)
Outdoor track field running at 400m	BORG-20	Tornero-Aguilera et al. 2021 - SM	7.85	2	18.7	1.65	72	7.57	1.24	17.5	1.82	72	27	28±6	24.7	Sub	Corrida	NÃO	(138%/81%)
Treadmill walking for 6-min	BORG-20	Wong et al. 2020 - SM	6.9	1.2	12.7	2.1	23	6.6	1	10.8	2.2	23	13	34±11	21.8	Sub	Caminhada	NÃO	(84%/64%)
Treadmill walking and/or jogging for 1-h	BORG-20	Yoshihara et al. 2021 - SM	6.1	0.3	12.3	2.5	12	6.3	0.9	11.7	1.8	12	4	24±3	22.6	Sub	Caminhada	NÃO	(102%/86%)
Treadmill walking and/or jogging for 1-h	BORG-20	Yoshihara et al. 2021 - N95	6.1	0.3	12.3	2.8	12	6.3	0.9	11.7	1.8	12	4	24±3	22.6	Sub	Caminhada	NÃO	(102%/86%)
Treadmill walking and/or jogging for 1-h	BORG-20	Yoshihara et al. 2021 - AG	6.1	0.3	12.6	3	12	6.3	0.9	11.7	1.8	12	4	24±3	22.6	Sub	Caminhada	NÃO	(107%/86%)
Treadmill walking and/or jogging for 1-h	BORG-20	Yoshihara et al. 2021 - ASM	6.4	1.4	12.5	3.4	12	6.3	0.9	11.7	1.8	12	4	24±3	22.6	Sub	Caminhada	NÃO	(95%/86%)
Cycle ergometer exercise to exhaustion	BORG-20	Zhang et al. 2021 - SM					71					71	36	28±8	21.5	Inc	Bike	NÃO
Treadmill cardiopulmonary exercise test (Bruce protocol)	BORG-10	Fukushi et al. CM	0.08	0.28	6.71	2.01	24	0	0	4.67	1.95	24	9	21±1	21.7	Inc	Caminhada	NÃO
Treadmill cardiopulmonary exercise test (Bruce protocol)	BORG-10	Fukushi et al. SM	0.13	0.33	5.83	1.89	24	0	0	4.67	1.95	24	9	21±1	21.7	Inc	Caminhada	NÃO
cycle ergometer exercise to exhaustion	BORG-10	Mapelli et al. 2021 - SM	-	-			12	-	-			12	6	41±12	-	Inc	Bike	NÃO
cycle ergometer exercise to exhaustion	BORG-10	Mapelli et al. 2021 - FFP2/N95 (KN95)	-	-			12	-	-			12	6	41±12	-	Inc	Bike	NÃO
4' run (8 and 10kmh) + IT (8x 20"/20") + Yoyo	BORG C-100	Modena et al. 2021 - SM	-	-	90.3	14.4	21	-	-	86.4	16.5	21	0	25±5	22.7	Inc	Corrida	NÃO
4' run (8 and 10kmh) + IT (8x 20"/20") + Yoyo	BORG C-100	Modena et al. 2021 - CM	-	-	83.1	19.4	21	-	-	86.4	16.5	21	0	25±5	22.7	Inc	Corrida	NÃO
Maximal treadmill cardiopulmonary exercise test (Bruce protocol)	0-10 Scale	Rojo-Tirado et al. 2021 - CM	-	-	3	0.2	13	-	-	2.9	0.3	13	13	23±2	21.4	Inc	Bike	SIM
Maximal treadmill cardiopulmonary exercise test (Bruce protocol)	0-10 Scale	Rojo-Tirado et al. 2021 - FFP2	-	-	3.1	0.2	13	-	-	2.9	0.3	13	13	23±2	21.4	Inc	Bike	SIM
Cycle ergometer exercise to exhaustion (W/kg) - PWC150	BORG-10	Steinhilber et al. 2022 - CM	-	-	4.51	1.66	39	-	-	4.47	1.35	39	19	38±14	23.7	Sub	Bike	NÃO
Cycle ergometer exercise to exhaustion (W/kg) - PWC150	BORG-10	Steinhilber et al. 2022 - SM	-	-	4.87	1.7	39	-	-	4.47	1.35	39	19	38±14	23.7	Sub	Bike	NÃO
Cycle ergometer exercise to exhaustion (W/kg) - PWC150	BORG-10	Steinhilber et al. 2022 - FFP2+EV	-	-	4.59	1.83	39	-	-	4.47	1.35	39	19	38±14	23.7	Sub	Bike	NÃO

## Sheet: Dyspnea
Dyspnea
Observações	OUTCOME	Studies	Intervention					Control (no mask)					SEX (W)	AGE (INT/CON)	BMI (INT/CON)	MAX/SUBM	EXERCICIO	ATLETA?	∆% pré-post (INT/CON)
	ACESSING		PRE		POST			PRE		POST
	TOOL		Mean	SD	Mean	SD	N	Mean	SD	Mean	SD	N
cycle ergometer exercise to exhaustion (mediana e IQ)	BORG-20	Ade et al. 2021 - SM	-	-	19.012	7,6-10,0	11	-	-	17.494	3,5-8,3	11	6	30±11	23.8	Sub	Bike	NÃO
cycle ergometer exercise to exhaustion (mediana e IQ)	BORG-20	Ade et al. 2021 - CM	-	-	19.036	7,8-10,0	11	-	-	17.494	3,5-8,3	11	6	30±11	23.8	Sub	Bike	NÃO
cycle ergometer exercise to exhaustion (mediana e IQ)	BORG-20	Ade et al. 2021 - N95	-	-	ud	ud	11	-	-	17.494	3,5-8,3	11	6	30±11	23.8	Sub	Bike	NÃO
cycle ergometer submaximal exercise	BORG-10	Doherty et al. 2021 - SM	-	-	1.272	1.407	12	-	-	1.137	1.137	12	5	26±3	24.3	Sub	Bike	NÃO
cycle ergometer submaximal exercise	BORG-10	Doherty et al. 2021 - CM	-	-	1.966	1.349	12	-	-	1.137	1.137	12	5	26±3	24.3	Sub	Bike	NÃO
Maximal treadmill cardiopulmonary exercise test (Bruce protocol)	BORG-10	Driver et al. 2021 - CM	-	-	7.2	2.9	31	-	-	5.5	2.3	31	14	23±3	25.1	Inc	Caminhada	NÃO
Light exercise for 45-min simulating work in healthcare	BORG 0-200mm	Morris et al. 2021 - KN95	-	-	8.5	9.9	8	-	-	6.8	13.2	8	0	35±7	ni	Sub	Light exercise	NÃO
Six-minute walk test (6MWT)	EVA	Person et al. 2018 - SM	-	-	5.6	1.8	44	-	-	4.6	1.3	44	26	22±3	22.1	Sub	Caminhada	NÃO
One-min sit-to-stand test (1STST) (mediana e IQ)	BORG-10	Reychler et al. 2021 - SM	0	0-0,75	3	2-4	20	0	0-0	3	1,25-4	20	9	22±2	22.1	ER	Light exercise	NÃO
One-min sit-to-stand test (1STST) (mediana e IQ)	BORG-10	Reychler et al. 2021 - CM	0	0-1	3	2,5-4	20	0	0-0	3	1,25-4	20	9	22±2	22.1	ER	Light exercise	NÃO
cycle ergometer exercise to exhaustion	BORG-10	Zhang et al. 2021 - SM	-	-	5.69	1.62	71	-	-	4.78	1.72	71	36	28±8	21.5	Inc	Bike	NÃO
Six-minute walk test (6MWT)	EVA	Cabanillas 2022 - SM	-	-	2.48	1.71	50	-	-	1.54	1.69	50	24	21±5	21.3	Sub	Light exercise	NÃO
Six-minute walk test (6MWT)	EVA	Cabanillas 2022 - N95	-	-	3.52	1.97	50	-	-	1.54	1.69	50	24	21±5	21.3	Sub	Light exercise	NÃO
4' run (8 and 10kmh) + IT (8x 20"/20") + Yoyo	BORG C-100	Modena et al. 2021 - SM	-	-	95.1	14.4	21	-	-	90.9	15.1	21	0	25±5	22.7	Inc	Corrida	NÃO
4' run (8 and 10kmh) + IT (8x 20"/20") + Yoyo	BORG C-100	Modena et al. 2021 - CM	-	-	95.4	13.8	21	-	-	90.9	15.1	21	0	25±5	22.7	Inc	Corrida	NÃO
cycle ergometer exercise to exhaustion (min)	BORG-10	Ng et al. 2022 - SM	-	-	9.7	0.7	8	-	-	9.8	0.5	8	4	25±3	23.6	Inc	Bike	NÃO
Maximal treadmill cardiopulmonary exercise test (Bruce protocol)	0-10 Scale	Rojo-Tirado et al. 2021 - CM	-	-	6.8	0.4	13	-	-	7.5	0.3	13	13	23±2	21.4	Inc	Bike	SIM
Maximal treadmill cardiopulmonary exercise test (Bruce protocol)	0-10 Scale	Rojo-Tirado et al. 2021 - FFP2	-	-	5.5	0.7	13	-	-	7.5	0.3	13	13	23±2	21.4	Inc	Bike	SIM
Cycle ergometer exercise to exhaustion (W/kg) - PWC150	BORG-10	Steinhilber et al. 2022 - CM	-	-	5.12	1.83	39	-	-	3.92	1.71	39	19	38±14	23.7	Sub	Bike	NÃO
Cycle ergometer exercise to exhaustion (W/kg) - PWC150	BORG-10	Steinhilber et al. 2022 - SM	-	-	5.12	1.92	39	-	-	3.92	1.71	39	19	38±14	23.7	Sub	Bike	NÃO
Cycle ergometer exercise to exhaustion (W/kg) - PWC150	BORG-10	Steinhilber et al. 2022 - FFP2+EV	-	-	5.34	1.95	39	-	-	3.92	1.71	39	19	38±14	23.7	Sub	Bike	NÃO
Treadmill walking for 1-h	0-7 scale	Kim et al. 2016 - N95	1.1	0.3	2.2	0.6	12	1	0	1.7	0.8	12	0	24±2	24.9	Sub	Caminhada	NÃO	(100%/70%)
Treadmill walking for 1-h	0-7 scale	Kim et al. 2016 - N95+EV	1.1	0.3	2.4	0.5	12	1	0	1.7	0.8	12	0	24±2	24.9	Sub	Caminhada	NÃO	(118%/70%)
Cycle ergometer exercise to exhaustion	BORG-10	Otsuka et al. 2021 - SM	-	-	6.6	1.5	6	-	-	4.6	1	6	0	24±2	20.9	Inc	Bike	NÃO
Treadmill walking and/or jogging for 1-h	0-7 scale	Yoshihara et al. 2021 - SM					12					12	4	24±3	22.6	Sub	Caminhada	NÃO
Treadmill walking and/or jogging for 1-h	0-7 scale	Yoshihara et al. 2021 - N95					12					12	4	24±3	22.6	Sub	Caminhada	NÃO
Treadmill walking and/or jogging for 1-h	0-7 scale	Yoshihara et al. 2021 - AG					12					12	4	24±3	22.6	Sub	Caminhada	NÃO
Treadmill walking and/or jogging for 1-h	0-7 scale	Yoshihara et al. 2021 - ASM					12					12	4	24±3	22.6	Sub	Caminhada	NÃO
Walk for 5min	0-10 scale	Chen et al. 2016 - FFP2	-	-	8	0.24	15	-	-	1.8	0.13	15	0	28±2	23	Sub	Caminhada	NÃO
Walk for 5min	0-10 scale	Chen et al. 2016 - FFP2+EV	-	-	7.5	0.13	15	-	-	1.8	0.13	15	0	28±2	23	Sub	Caminhada	NÃO

## Sheet: Discomfort
Mask overall discomfort
Observações	OUTCOME	Studies	Intervention					Control (no mask)					SEX (W)	AGE (INT/CON)	BMI (INT/CON)	MAX/SUBM	EXERCICIO	ATLETA?	∆% pré-post (INT/CON)
	ACESSING		PRE		POST			PRE		POST
	TOOL		Mean	SD	Mean	SD	N	Mean	SD	Mean	SD	N
Cycle ergometer exercise to exhaustion	0-10 scale	Fikenzer et al. 2020 - SM	-	-	5.2	2.1	12	-	-	2.8	2.2	12	0	38±6	24.5	Inc	Bike	NÃO
Cycle ergometer exercise to exhaustion	0-10 scale	Fikenzer et al. 2020 - N95	-	-	7	1.7	12	-	-	2.8	2.2	12	0	38±6	24.5	Inc	Bike	NÃO
Maximal treadmill exercise test - median (interquartil interval)	0-10 scale	Kampert et al. 2021 - N95	-	-	5	3,0-6,3	20	-	-	3	1,5-5,0	20	9	37±11	25	Inc	Caminhada	NÃO
Maximal treadmill exercise test - median (interquartil interval)	0-10 scale	Kampert et al. 2021 - CM	-	-	4.8	4,0-6,8	20	-	-	3	1,5-5,0	20	9	37±11	25	Inc	Caminhada	NÃO
One-min sit-to-stand test (1STST)	0-10 scale	Reychler et al. 2021 - SM	2.8	1.9	4.2	2.5	20	-	-	-	-	20	9	22±2	22.1	ER	Light exercise	NÃO	(50%/-)
One-min sit-to-stand test (1STST)	0-10 scale	Reychler et al. 2021 - CM	2.9	1.6	4.2	2.1	20	-	-	-	-	20	9	22±2	22.1	ER	Light exercise	NÃO	(45%/-)
Treadmill walking for 1-h (1.7 mph)	1-5 scale	Roberge et al. 2010 - N95	-	-	1.15	0.36	10	-	-	1.1	0.32	10	7	25 (20-45)	26.4	Sub	Caminhada	NÃO
Treadmill walking for 1-h (2.5 mph)	1-5 scale	Roberge et al. 2010 - N95	-	-	1.67	0.53	10	-	-	1.3	0.67	10	7	25 (20-45)	26.4	Sub	Caminhada	NÃO
Treadmill walking for 1-h (1.7 mph)	1-5 scale	Roberge et al. 2010 - N95+EV	-	-	1.44	0.67	10	-	-	1.1	0.32	10	7	25 (20-45)	26.4	Sub	Caminhada	NÃO
Treadmill walking for 1-h (2.5 mph)	1-5 scale	Roberge et al. 2010 - N95+EV	-	-	1.43	0.45	10	-	-	1.3	0.67	10	7	25 (20-45)	26.4	Sub	Caminhada	NÃO

## Sheet: Time-to-exhaustion
Time-to-exhaustion
Observações	Studies	Intervention					Control (no mask)					SEX (W)	AGE (INT/CON)	BMI (INT/CON)	MAX/SUBM	EXERCICIO	ATLETA?	∆% pré-post (INT/CON)
		PRE		POST			PRE		POST
		Mean	SD	Mean	SD	N	Mean	SD	Mean	SD	N
Maximal treadmill cardiopulmonary exercise test (Bruce protocol) (min)	Driver et al. 2021 - CM	-	-	11	2.3	31	-	-	12.6	2.3	31	14	23±3	25.1	Inc	Caminhada	NÃO
cycle ergometer submaximal exercise (min)	Epstein et al. 2021 - SM	-	-	18.3	3.7	10	-	-	18.9	3.7	10	5	28±5	28.7	Inc	Bike	NÃO
cycle ergometer submaximal exercise (min)	Epstein et al. 2021 - N95	-	-	18.5	3.6	10	-	-	18.9	3.7	10	5	28±5	28.7	Inc	Bike	NÃO
Treadmill exercise test to exhaustion (min)	Kampert et al. 2021 - N95	-	-	9.08333	2.35	20	-	-	9.85	2.41667	20	9	37±11	25	Inc	Caminhada	NÃO
Treadmill exercise test to exhaustion (min)	Kampert et al. 2021 - CM	-	-	9.13333	2.45	20	-	-	9.85	2.41667	20	9	37±11	25	Inc	Caminhada	NÃO
cycle ergometer exercise to exhaustion (min)	Shaw et al. 2021 - SM	-	-	10.6167	2.55	14	-	-	10.3667	2.35	14	7	28±9	27.05	Inc	Bike	NÃO
cycle ergometer exercise to exhaustion (min)	Shaw et al. 2021 - CM	-	-	10.95	2.63333	14	-	-	10.3667	2.35	14	7	28±9	27.05	Inc	Bike	NÃO
cycle ergometer exercise to exhaustion (min)	Zhang et al. 2021 - SM	-	-	7.97	1.5	71	-	-	8.2	1.39	71	36	28±8	21.5	Inc	Bike	NÃO
cycle ergometer exercise to exhaustion (min)	Jesus et al. 2022 - SM	-	-	6	2.4	32	-	-	6.7	2.7	32	16	24±3	23.5	Submax	Bike	NÃO	-0.1
cycle ergometer exercise to exhaustion (min)	Ng et al. 2022 - SM	-	-	27.5	6.3	8	-	-	29.2	6.6	8	4	25±3	23.6	Inc	Bike	NÃO	-0.06
Maximal treadmill cardiopulmonary exercise test (Bruce protocol) (seg)	Rojo-Tirado et al. 2021 - CM	-	-	520.1	9.5	13	-	-	521.7	8.6	13	13	23±2	21.4	Inc	Caminhada	SIM
Maximal treadmill cardiopulmonary exercise test (Bruce protocol) (seg)	Rojo-Tirado et al. 2021 - FFP2	-	-	492.4	9.7	13	-	-	521.7	8.6	13	13	23±2	21.4	Inc	Caminhada	SIM
Maximal treadmill cardiopulmonary exercise test (Bruce protocol) (min)	Rojo-Tirado et al. 2021 - CM	-	-	8.67	0.16	13	-	-	8.7	0.14	13	13	23±2	21.4	Inc	Caminhada	SIM
Maximal treadmill cardiopulmonary exercise test (Bruce protocol) (min)	Rojo-Tirado et al. 2021 - FFP2	-	-	8.21	0.16	13	-	-	8.7	0.14	13	13	23±2	21.4	Inc	Caminhada	SIM
Maximal treadmill cardiopulmonary exercise test (Bruce protocol) (seg)	Ryu et al. 2021 - SM	-	-	672.27	56.29	11	-	-	729.36	59.47	11	0	23±3	26.3	Inc	Caminhada	NÃO
Maximal treadmill cardiopulmonary exercise test (Bruce protocol) (seg)	Ryu et al. 2021 - FFP2	-	-	665.45	59.2	11	-	-	729.36	59.47	11	0	23±3	26.3	INc	Caminhada	NÃO
Maximal treadmill cardiopulmonary exercise test (Bruce protocol) (min)	Ryu et al. 2021 - SM	-	-	11.2	0.9	11	-	-	12.2	1	11	0	23±3	26.3	Inc	Caminhada	NÃO
Maximal treadmill cardiopulmonary exercise test (Bruce protocol) (min)	Ryu et al. 2021 - FFP2	-	-	11.1	1	11	-	-	12.2	1	11	0	23±3	26.3	INc	Caminhada	NÃO

## Sheet: Power output
Distance traveled
Observações	Studies	Intervention					Control (no mask)					SEX (W)	AGE (INT/CON)	BMI (INT/CON)	MAX/SUBM	EXERCICIO	ATLETA?	∆% pré-post (INT/CON)
		PRE		POST			PRE		POST
		Mean	SD	Mean	SD	N	Mean	SD	Mean	SD	N
cycle ergometer exercise to exhaustion (W) mediana e IQ	Ade et al. 2021 - SM	-	-	221.359	188,4-285,4	11	-	-	221.359	187,4-290,3	11	6	30±11	23.8	Sub	Bike	NÃO
cycle ergometer exercise to exhaustion (W) mediana e IQ	Ade et al. 2021 - CM	-	-	219.417	189,3-280,6	11	-	-	221.359	187,4-290,3	11	6	30±11	23.8	Sub	Bike	NÃO
cycle ergometer exercise to exhaustion (W) mediana e IQ	Ade et al. 2021 - N95	-	-	216.505	188,4-245,6	11	-	-	221.359	187,4-290,3	11	6	30±11	23.8	Sub	Bike	NÃO
cycle ergometer exercise to exhaustion (W/kg) mediana e IQ	Ade et al. 2021 - SM	-	-	3.527	2,6-3,7	11	-	-	3.541	2,7-3,8	11	6	30±11	23.8	Sub	Bike	NÃO
cycle ergometer exercise to exhaustion (W/kg) mediana e IQ	Ade et al. 2021 - CM	-	-	3.514	2,6-3,7	11	-	-	3.541	2,7-3,8	11	6	30±11	23.8	Sub	Bike	NÃO
cycle ergometer exercise to exhaustion (W/kg) mediana e IQ	Ade et al. 2021 - N95	-	-	3.176	2,6-3,6	11	-	-	3.541	2,7-3,8	11	6	30±11	23.8	Sub	Bike	NÃO
cycle ergometer submaximal exercise (W/kg)	Egger et al. 2021 - SM	-	-	4.8	0.4	16	-	-	5.1	0.5	16	5	27±7	22.5	Inc	Bike	SIM
cycle ergometer submaximal exercise (W/kg)	Egger et al. 2021 - FFP2	-	-	4.9	0.5	16	-	-	5.1	0.5	16	5	27±7	22.5	Inc	Bike	SIM
Cycle ergometer exercise to exhaustion (W)	Fikenzer et al. 2020 - SM	-	-	269	45.1	12	-	-	277	45.9	12	0	38±6	24.5	Inc	Bike	NÃO
Cycle ergometer exercise to exhaustion (W)	Fikenzer et al. 2020 - N95	-	-	263	41.7	12	-	-	277	45.9	12	0	38±6	24.5	Inc	Bike	NÃO
Cycle ergometer exercise to exhaustion (W/kg)	Fikenzer et al. 2020 - SM	-	-	3.3	0.5	12	-	-	3.4	0.5	12	0	38±6	24.5	Inc	Bike	NÃO
Cycle ergometer exercise to exhaustion (W/kg)	Fikenzer et al. 2020 - N95	-	-	3.22	0.4	12	-	-	3.4	0.5	12	0	38±6	24.5	Inc	Bike	NÃO
cycle ergometer exercise to exhaustion (W)	Shaw et al. 2021 - SM	-	-	241	57	14	-	-	234	56	14	7	28±9	27.05	Inc	Bike	NÃO
cycle ergometer exercise to exhaustion (W)	Shaw et al. 2021 - CM	-	-	241	51	14	-	-	234	56	14	7	28±9	27.05	Inc	Bike	NÃO
cycle ergometer exercise to exhaustion (W)	Zhang et al. 2021 - SM	-	-	142.9	44.2	71	-	-	149.8	46	71	36	28±8	21.5	Inc	Bike	NÃO
cycle ergometer exercise to exhaustion (W)	Mapelli et al. 2021 - SM	-	-	187	52	12	-	-	194	57	12	6	41±12	-	Inc	Bike	NÃO
cycle ergometer exercise to exhaustion (W)	Mapelli et al. 2021 - FFP2/N95 (KN95)	-	-	184	54	12	-	-	194	57	12	6	41±12	-	Inc	Bike	NÃO
cycle ergometer exercise to exhaustion (W)	Ng et al. 2022 - SM	-	-	269	56	8	-	-	278	56	8	4	25±3	23.6	Inc	Bike	NÃO
Cycle ergometer exercise to exhaustion (W/kg) - PWC150	Steinhilber et al. 2022 - CM	-	-	2.35	0.89	39	-	-	2.35	0.83	39	19	38±14	23.7	Sub	Bike	NÃO
Cycle ergometer exercise to exhaustion (W/kg) - PWC150	Steinhilber et al. 2022 - SM	-	-	2.32	0.81	39	-	-	2.35	0.83	39	19	38±14	23.7	Sub	Bike	NÃO
Cycle ergometer exercise to exhaustion (W/kg) - PWC150	Steinhilber et al. 2022 - FFP2+EV	-	-	2.28	0.76	39	-	-	2.35	0.83	39	19	38±14	23.7	Sub	Bike	NÃO

## Sheet: Distance traveled
Distance traveled
Observações	Studies	Intervention					Control (no mask)					SEX (W)	AGE (INT/CON)	BMI (INT/CON)	MAX/SUBM	EXERCICIO	ATLETA?	∆% pré-post (INT/CON)
		PRE		POST			PRE		POST
		Mean	SD	Mean	SD	N	Mean	SD	Mean	SD	N
Six-minute walk test (6MWT) (m)	Cabanillas 2022 - SM	-	-	707.5	75.83	50	-	-	708.25	77.32	50	24	21±5	21.3	Sub	Light exercise	NÃO
Six-minute walk test (6MWT) (m)	Cabanillas 2022 - N95	-	-	696.09	81.32	50	-	-	708.25	77.32	50	24	21±5	21.3	Sub	Light exercise	NÃO
Six-minute walk test (6MWT)	Person et al. 2018 - SM	-	-	708.1	62.3	44	-	-	708.2	68.2	44	26	22±3	22.1	Sub	Light exercise	NÃO
4' run (8 and 10kmh) + IT (8x 20"/20") + Yoyo (m)	Modena et al. 2021 - SM	-	-	1504	448.9	21	-	-	1654.7	445.5	21	0	25±5	22.7	Inc	Corrida	NÃO
4' run (8 and 10kmh) + IT (8x 20"/20") + Yoyo (m)	Modena et al. 2021 - CM	-	-	1453	435.6	21	-	-	1654.7	445.5	21	0	25±5	22.7	Inc	Corrida	NÃO
